# Supplementary material for: Genome-wide identification and expression profile analysis of the NAC transcription factor family during abiotic and biotic stress in woodland strawberry
Source: PLoS One. 2018 Jun 13;13(6):e0197892. doi: 10.1371/journal.pone.0197892 (PMC5999216; doi:10.1371/journal.pone.0197892)
Supplement: S1 Table — (XLS) [file pone.0197892.s001.xls]

## Sheet: S1 Table 
	S1 Table. The oligonucleotide primers of 37 FvNACs.
	QFvNAC1F1	GTAACGGCTCGTCGTCTGA
	QFvNAC1R1	ATTTCAGGCAACCATTCGAG
	QFvNAC2F1	ATGGCAGCTGAATTTGTGC
	QFvNAC2R1	GGCAAGTGAAGACACCTTGG
	QFvNAC3F	GATCTGCGTGAGAGACCACA
	QFvNAC3R	GCGGAGTGATGAAGAGAAGG
	QFvNAC4F1	CCAGGACTTCAATCCCAAAC
	QFvNAC4R1	TGATCAATTGCGCTGCTTT
	QFvNAC5F	GGCACCAAAACTGACTGGAT
	QFvNAC5R	CGAAGCTGCATGTTTTTGAA
	QFvNAC6F	TCGCACTCGATGTACTCGTC
	QFvNAC6R	ATGTGTGGAATGTGGAGCAA
	QFvNAC7F1	AGATGGAGAATCAAATGTCAAATG
	QFvNAC7R1	ATTTCCTCCCCACCCTAAAA
	QFvNAC8F1	AACCATGTCTTGCTGATTATGC
	QFvNAC8R1	TTGGCACTCCTCTAGATCCTTC
	QFvNAC9F1	GACACAGGCTCTTCGTCACA
	QFvNAC9R1	GCCATCGAAGCTGATGTAAGA
	QFvNAC10F	TCGCGTCAACAGGACTACAG
	QFvNAC10R	AATAACCCAGCCGGTCTTCT
	QFvNAC11F	ACCTCCTCAACAAGCTCGAA
	QFvNAC11R	AAGCCGTAGTCCGGTTAGGT
	QFvNAC12F1	TCCTTACCCACCTTTAGAACTTGA
	QFvNAC12R1	GGGGCTTCAGTGTGTTCATC
	QFvNAC13F1	ACTGGGGCCTGTTCTGATAA
	QFvNAC13R1	TTATTCGAAAGGTAGAAGGTCAAGA
	QFvNAC14F	GCAATCGAGGAGGTCAACAT
	QFvNAC14R	AGCATTAGGGGCTTGCTTTT
	QFvNAC15F1	AGCTCACAGCTCTTACCACTCA
	QFvNAC15R1	TGGTAGTGTTTTGGTGTTGGTT
	QFvNAC16F1	CAGGGACACGGAGTGGTACT
	QFvNAC16R1	CCTGGAGGAATTCCCATACTT
	QFvNAC17F1	AACCATGTCTTGCTGATTATGC
	QFvNAC17R1	TTGGCACTCCTCTAGATCCTTC
	QFvNAC18F1	GTCTCAGCCGAGTCCGAGT
	QFvNAC18R1	AGCAGAGTCCAACCAGCTTC
	QFvNAC19F1	CATCATCCCCTCCTACATCAA
	QFvNAC19R1	CCTGTTCTTGGAAGCTGGAA
	QFvNAC20F	ACCGGGAAAGACAAGGAGAT
	QFvNAC20R	TTACCACCGGCAGATTTTTC
	QFvNAC21F1	GGAGGAAGGTGGAGAATAAACC
	QFvNAC21R1	CCCATGGATCATACTTGTAGATGTC
	QFvNAC22F1	TTTGGTGCTTACCAAGCTGA
	QFvNAC22R1	TTCCATGGCAGGTTTATGGT
	QFvNAC23F1	TCTCACTTCCAAAGGGTTGC
	QFvNAC23R1	GCTGATTCTTCTTCTGCAAGTAGTG
	QFvNAC24F1	CGGAGACCTCCACAGTTGTC
	QFvNAC24R1	CGGAGACCTCCACAGTTGTC
	QFvNAC25F	TCTGGGTTTTGGAAAGCAAC
	QFvNAC25R	ATATAGCGGTGCAGGAGGTG
	QFvNAC26F	GGCCAAGATTGAGGATTTGA
	QFvNAC26R	CTTGATACCCCAGCCTGTGT
	QFvNAC27F	CCTTGGGATCTTCCAGACAA
	QFvNAC27R	CTTGATCCAACCGACCACTT
	QFvNAC28F1	TCGTGAAGCACTACCTCTGC
	QFvNAC28R1	TTCGGCAATTATCGGAACC
	QFvNAC29F1	CTGCAACCCCAGTTCAGC
	QFvNAC29R1	GAGCCCAGAAATTGTGAAGC
	QFvNAC30F1	TAGTGGCCAAGATGGGATTC
	QFvNAC30R1	TACTCCATAACACCAGCCTTCTTT
	QFvNAC31F	CATGTCATGCCATCTTCCAC
	QFvNAC31R	ATCACCCACGGGATCAAATA
	QFvNAC32F1	GGAGGAAGGTGGAGAATAAACC
	QFvNAC32R1	CCCATGGATCATACTTGTAGATGTC
	QFvNAC33F1	CTGGGTAATGCACCAGTATCAC
	QFvNAC33R1	TTGGAAACCACAAGCTCTCC
	QFvNAC34F1	CATTAGCTATTAAAGTTTTGGGATCA
	QFvNAC34R1	CTTGTAATATTCTTTTTACACGATCCA
	QFvNAC35F1	GATCCGTGGGATCTTCCAA
	QFvNAC35R1	CCCTTCTGCAAAAGAAGTACCA
	QFvNAC36F	AAGAAAGTTGCCTCGCAAAA
	QFvNAC36R	TAGCCCTGTTGGTCCTTGTC
	QFvNAC37F1	TGACTTTTTACCAGGGTCGTG
	QFvNAC37R1	AGTACTCATGAAAGACCCAGTCG
	QFvActin1-F	GCGACAATGGAACTGGAATGG
	QFvActin1-R	GACAATTTCCCGTTCAGCAGTG
