# Supplementary material for: Genome-wide identification and expression profile analysis of the NAC transcription factor family during abiotic and biotic stress in woodland strawberry
Source: PLoS One. 2018 Jun 13;13(6):e0197892. doi: 10.1371/journal.pone.0197892 (PMC5999216; doi:10.1371/journal.pone.0197892)
Supplement: S2 Table — (XLS) [file pone.0197892.s002.xls]

## Sheet:  S2 Table
	S2 Table. The comprehensive identification of 37 FvNACs
	Proposed name	Locus name	Chr	ORF(aa)	PI	MW（kDa）	Intron numbers	Strand
	FvNAC1	gene31149-v1.0-hybrid	3	355	8.4	39.7	2	+
	FvNAC2	gene04301-v1.0-hybrid	6	1317	6.66	147. 83	3	-
	FvNAC3	gene11344-v1.0-hybrid	1	500	6.65	56.331	5	-
	FvNAC4	gene20686-v1.0-hybrid	1	451	5.98	50.321	2	-
	FvNAC5	gene28762-v1.0-hybrid	6	330	6.04	37.515	2	-
	FvNAC6	gene35014-v1.0-hybrid	7	498	4.68	55.818	3	+
	FvNAC7	gene18636-v1.0-hybrid	7	419	6.15	47.545	2	+
	FvNAC8	gene03875-v1.0-hybrid	4	532	5.3	59.405	6	-
	FvNAC9	gene10469-v1.0-hybrid	3	340	6.83	37.992	2	+
	FvNAC10	gene18590-v1.0-hybrid	7	245	8.74	28.638	3	+
	FvNAC11	gene21734-v1.0-hybrid		266	6.46	29.874	2	-
	FvNAC12	gene19716-v1.0-hybrid	3	348	5.14	39.479	3	-
	FvNAC13	gene34004-v1.0-hybrid	7	512	4.93	56.715	5	+
	FvNAC14	gene08977-v1.0-hybrid	5	170	5.79	18.303	4	+
	FvNAC15	gene00265-v1.0-hybrid	7	747	5.58	83.099	4	-
	FvNAC16	gene23560-v1.0-hybrid	7	563	4.53	62.904	5	-
	FvNAC17	gene01881-v1.0-hybrid	5	403	6.01	46.318	2	+
	FvNAC18	gene34005-v1.0-hybrid	7	967	8.7	106.706	16	+
	FvNAC19	gene17203-v1.0-hybrid	2	310	6.53	35.675	2	+
	FvNAC20	gene26043-v1.0-hybrid	5	353	8.81	39.917	2	+
	FvNAC21	gene27615-v1.0-hybrid	2	402	4.96	45.316	3	+
	FvNAC22	gene01851-v1.0-hybrid	5	774	5.09	86.661	8	+
	FvNAC23	gene35012-v1.0-hybrid	7	64	6.71	7.325	1	+
	FvNAC24	gene18635-v1.0-hybrid	7	329	5.87	37.898	2	+
	FvNAC25	gene30051-v1.0-hybrid	3	331	7.66	38.299	2	+
	FvNAC26	gene12446-v1.0-hybrid	7	477	5.31	52.9	7	-
	FvNAC27	gene27614-v1.0-hybrid	2	397	4.88	44.511	3	-
	FvNAC28	gene11226-v1.0-hybrid	2	290	8.14	32.803	2	-
	FvNAC29	gene08765-v1.0-hybrid	2	353	8.92	39.096	2	-
	FvNAC30	gene29766-v1.0-hybrid	3	484	7.33	54.219	4	+
	FvNAC31	gene32254-v1.0-hybrid	5	371	6.73	42.951	3	-
	FvNAC32	gene29354-v1.0-hybrid	7	308	9.4	34.426	6	+
	FvNAC33	gene17762-v1.0-hybrid	6	294	9.09	32.864	2	+
	FvNAC34	gene34250-v1.0-hybrid	7	354	5.91	40.192	2	+
	FvNAC35	gene20078-v1.0-hybrid	3	311	8.53	35.722	2	+
	FvNAC36	gene14869-v1.0-hybrid	1	158	8.54	18.68	1	-
	FvNAC37	gene35011-v1.0-hybrid	7	449	5.29	51.483	5	+
