# Supplementary material for: Genome-wide identification and expression profile analysis of the NAC transcription factor family during abiotic and biotic stress in woodland strawberry
Source: PLoS One. 2018 Jun 13;13(6):e0197892. doi: 10.1371/journal.pone.0197892 (PMC5999216; doi:10.1371/journal.pone.0197892)
Supplement: S3 Table — (XLS) [file pone.0197892.s003.xls]

## Sheet:  S3 Table
S3 Table. The accession numbers of NACs in Fragaria vesca, Arabidopsis and Rice
Fragaria vesca		Arabidopsis		Rice
Gene name	Gene ID	Gene name	Gene ID	Gene Name	Gene ID
FvNAC01	gene31149-v1.0-hybrid	ANAC001	At1g01010.1	SNAC1	LOC_Os03g60080
FvNAC02	gene04301-v1.0-hybrid	ATAF1	At1g01720.1	OsNAC1	LOC_Os02g36880
FvNAC03	gene11344-v1.0-hybrid	ANAC003	At1g02220.1	OsNAC2	LOC_Os04g38720
FvNAC04	gene20686-v1.0-hybrid	ANAC004	At1g02230.1	OsNAC3	LOC_Os07g12340
FvNAC05	gene28762-v1.0-hybrid	ANAC005	At1g02250.1	OsNAC4	LOC_Os01g60020
FvNAC06	gene35014-v1.0-hybrid	ANAC006	At1g03490.1	OsNAC5	LOC_Os11g08210
FvNAC07	gene18636-v1.0-hybrid	VND4	At1g12260.1	OsNAC6	LOC_Os01g66120
FvNAC08	gene03875-v1.0-hybrid	ANAC008	At1g25580.1	OsNAC7	LOC_Os06g33940
FvNAC09	gene10469-v1.0-hybrid	ANAC009	At1g26870.1	OsNAC8	LOC_Os01g15640
FvNAC010	gene18590-v1.0-hybrid	ANAC010	At1g28470.1	ONAC001	LOC_Os09g33490
FvNAC011	gene21734-v1.0-hybrid	ANAC011	At1g32510.1	ONAC003	LOC_Os01g09550
FvNAC012	gene19716-v1.0-hybrid	ANAC012	At1g32770.1	ONAC005	LOC_Os08g42400
FvNAC013	gene34004-v1.0-hybrid	ANAC013	At1g32870.1	ONAC006	LOC_Os03g42630
FvNAC014	gene08977-v1.0-hybrid	ANAC014	At1g33060.1	ONAC007	LOC_Os06g04090
FvNAC015	gene00265-v1.0-hybrid	ANAC015	At1g33280.1	ONAC008	LOC_Os04g43560
FvNAC016	gene23560-v1.0-hybrid	ANAC016	At1g34180.1	ONAC010	LOC_Os07g37920
FvNAC017	gene01881-v1.0-hybrid	ANAC017	At1g34190.1	ONAC011	LOC_Os06g46270
FvNAC018	gene34005-v1.0-hybrid	NAM	At1g52880.1	ONAC012	LOC_Os05g37080
FvNAC019	gene17203-v1.0-hybrid	ANAC019	At1g52890.1	ONAC013	LOC_Os02g15340
FvNAC020	gene26043-v1.0-hybrid	ANAC020	At1g54330.1	ONAC016	LOC_Os01g01430
FvNAC021	gene27615-v1.0-hybrid	NAC1	At1g56010.1	ONAC017	LOC_Os11g05614
FvNAC022	gene01851-v1.0-hybrid	ANAC023	At1g60280.1	ONAC018	LOC_Os10g38834
FvNAC023	gene35012-v1.0-hybrid	ANAC024	At1g60350.1	ONAC019	LOC_Os06g01230
FvNAC024	gene18635-v1.0-hybrid	ANAC025	At1g61110.1	ONAC020	LOC_Os01g01470
FvNAC025	gene30051-v1.0-hybrid	VND5	At1g62700.1	ONAC021	LOC_Os09g12380
FvNAC026	gene12446-v1.0-hybrid	ANAC027	At1g64105.1	ONAC022	LOC_Os03g04070
FvNAC027	gene27614-v1.0-hybrid	ANAC028	At1g65910.1	ONAC023	LOC_Os02g12310
FvNAC028	gene11226-v1.0-hybrid	NAP	At1g69490.1	ONAC024	LOC_Os05g34310
FvNAC029	gene08765-v1.0-hybrid	VND7	At1g71930.1	ONAC025	LOC_Os11g31330
FvNAC030	gene29766-v1.0-hybrid	CUC3	At1g76420.1	ONAC026	LOC_Os01g29840
FvNAC031	gene32254-v1.0-hybrid	ANAC032	At1g77450.1	ONAC028	LOC_Os02g34970
FvNAC032	gene29354-v1.0-hybrid	ANAC033	At1g79580.1	ONAC029	LOC_Os08g02300
FvNAC033	gene17762-v1.0-hybrid	ANAC034	At2g02450.1	ONAC030	LOC_Os01g23710
FvNAC034	gene34250-v1.0-hybrid	ANAC035	At2g02450.2	ONAC031	LOC_Os08g01330
FvNAC035	gene20078-v1.0-hybrid	ANAC036	At2g17040.1	ONAC032	LOC_Os02g56600
FvNAC036	gene14869-v1.0-hybrid	VND1	At2g18060.1	ONAC033	LOC_Os01g28050
FvNAC037	gene35011-v1.0-hybrid	ANAC038	At2g24430.1	ONAC035	LOC_Os01g59640
		ANAC039	At2g24430.2	ONAC036	LOC_Os05g35170
		ANAC040	At2g27300.1	ONAC037	LOC_Os08g06140
		ANAC041	At2g33480.1	ONAC038	LOC_Os01g71790
		ANAC042	At2g43000.1	ONAC039	LOC_Os03g21030
		NST1	At2g46770.1	ONAC040	LOC_Os08g44820
		ANAC044	At3g01600.1	ONAC041	LOC_Os01g70110
		ANAC045	At3g03200.1	ONAC042	LOC_Os09g32040
		ANAC046	At3g04060.1	ONAC043	LOC_Os02g06950
		ANAC047	At3g04070.1	ONAC044	LOC_Os02g18460
		ANAC048	At3g04420.1	ONAC045	LOC_Os11g03370
		ANAC049	At3g04430.1	ONAC046	LOC_Os02g18470
		ANAC050	At3g10480.1	ONAC049	LOC_Os08g02160
		ANAC051	At3g10490.1	ONAC050	LOC_Os02g38130
		ANAC052	At3g10490.2	ONAC051	LOC_Os02g41450
		ANAC053	At3g10500.1	ONAC052	LOC_Os02g42970
		CUC1	At3g15170.1	ONAC054	LOC_Os03g02800
		ATNAC3	At3g15500.1	ONAC055	LOC_Os03g01870
		ATNAC2	At3g15510.1	ONAC056	LOC_Os03g03540
		ANAC057	At3g17730.1	ONAC057	LOC_Os03g12120
		ANAC058	At3g18400.1	ONAC058	LOC_Os03g21060
		ANAC059	At3g29035.1	ONAC059	LOC_Os01g64310
		ANAC060	At3g44290.1	ONAC060	LOC_Os12g41680
		ANAC061	At3g44350.1	ONAC061	LOC_Os10g21560
		ANAC062	At3g49530.1	ONAC062	LOC_Os05g48850
		ANAC063	At3g55210.1	ONAC063	LOC_Os08g33910
		ANAC064	At3g56530.1	ONAC064	LOC_Os03g39050
		ANAC065	At3g56560.1	ONAC065	LOC_Os07g27330
		NST2	At3g61910.1	ONAC066	LOC_Os03g56580
		ANAC067	At4g01520.1	ONAC069	LOC_Os03g39100
		ANAC068	At4g01540.1	ONAC070	LOC_Os02g57650
		ANAC069	At4g01550.1	ONAC071	LOC_Os03g59730
		ANAC070	At4g10350.1	ONAC072	LOC_Os09g32260
		ANAC071	At4g17980.1	ONAC073	LOC_Os01g48130
		RD26	At4g27410.2	ONAC075	LOC_Os01g66490
		ANAC073	At4g28500.1	ONAC076	LOC_Os03g61249
		ANAC074	At4g28530.1	ONAC077	LOC_Os03g61319
		ANAC075	At4g29230.1	ONAC078	LOC_Os03g62470
		ANAC076	At4g36160.1	ONAC079	LOC_Os04g35660
		ANAC077	At5g04400.1	ONAC080	LOC_Os04g39960
		NAC2	At5g04410.1	ONAC081	LOC_Os04g40140
		ANAC079	At5g07680.1	ONAC082	LOC_Os04g45340
		ANAC080	At5g07680.2	ONAC083	LOC_Os04g52810
		ATAF2	At5g08790.1	ONAC084	LOC_Os04g59470
		ANAC082	At5g09330.1	ONAC085	LOC_Os05g10620
		ANAC083	At5g13180.1	ONAC086	LOC_Os05g25960
		ANAC084	At5g14000.1	ONAC087	LOC_Os05g34600
		ANAC085	At5g14490.1	ONAC088	LOC_Os05g34830
		ANAC086	At5g17260.1	ONAC089	LOC_Os05g43960
		ANAC087	At5g18270.1	ONAC090	LOC_Os06g01480
		ANAC088	At5g18300.1	ONAC091	LOC_Os06g15690
		ANAC089	At5g22290.1	ONAC092	LOC_Os06g23650
		ANAC090	At5g22380.1	ONAC094	LOC_Os06g36480
		ANAC091	At5g24590.2	ONAC095	LOC_Os06g51070
		ANAC092	At5g39610.1	ONAC096	LOC_Os07g04560
		ANAC093	At5g39690.1	ONAC097	LOC_Os07g09740
		ANAC094	At5g39820.1	ONAC098	LOC_Os07g09830
		ANAC095	At5g41090.1	ONAC099	LOC_Os07g09860
		ANAC096	At5g46590.1	ONAC100	LOC_Os07g13920
		ANAC097	At5g50820.1	ONAC102	LOC_Os07g27340
		CUC2	At5g53950.1	ONAC103	LOC_Os07g48450
		ANAC099	At5g56620.1	ONAC104	LOC_Os08g10080
		ANAC100	At5g61430.1	ONAC105	LOC_Os08g23880
		VND6	At5g62380.1	ONAC106	LOC_Os08g33670
		ANAC102	At5g63790.1	ONAC107	LOC_Os08g40030
		ANAC103	At5g64060.1	ONAC108	LOC_Os09g24560
		ANAC104	At5g64530.1	ONAC109	LOC_Os09g38000
		ANAC105	At5g66300.1	ONAC110	LOC_Os09g38010
				ONAC111	LOC_Os10g09820
				ONAC112	LOC_Os10g25620
				ONAC113	LOC_Os10g25630
				ONAC114	LOC_Os10g25640
				ONAC115	LOC_Os10g26240
				ONAC116	LOC_Os10g26250
				ONAC117	LOC_Os10g26270
				ONAC118	LOC_Os10g27360
				ONAC119	LOC_Os10g27390
				ONAC120	LOC_Os10g33760
				ONAC121	LOC_Os10g42130
				ONAC122	LOC_Os11g03300
				ONAC123	LOC_Os11g03310
				ONAC124	LOC_Os11g04470
				ONAC125	LOC_Os11g04960
				ONAC126	LOC_Os11g07700
				ONAC127	LOC_Os11g31340
				ONAC128	LOC_Os11g31360
				ONAC129	LOC_Os11g31380
				ONAC130	LOC_Os11g45950
				ONAC131	LOC_Os12g03040
				ONAC132	LOC_Os12g03050
				ONAC133	LOC_Os12g04230
				ONAC134	LOC_Os12g05990
				ONAC135	LOC_Os12g07790
				ONAC136	LOC_Os12g22630
				ONAC137	LOC_Os12g22940
				ONAC138	LOC_Os12g23090
				ONAC139	LOC_Os12g29330
				ONAC140	LOC_Os12g43530
				ONAC141	LOC_Os01g47670
				ONAC142	LOC_Os03g61650
				ONAC143	LOC_Os04g42940
				ONAC144	LOC_Os05g26026
				ONAC145	LOC_Os05g26049
				ONAC146	LOC_Os05g27749
				ONAC149	LOC_Os10g27380
				ONAC150	LOC_Os11g04360
				ONAC151	LOC_Os11g31370
