# Supplementary material for: Genome-wide identification and expression profile analysis of the NAC transcription factor family during abiotic and biotic stress in woodland strawberry
Source: PLoS One. 2018 Jun 13;13(6):e0197892. doi: 10.1371/journal.pone.0197892 (PMC5999216; doi:10.1371/journal.pone.0197892)
Supplement: S4 Table — (XLS) [file pone.0197892.s004.xls]

## Sheet: S4 Table
S4 Table. The expression data of the woodland strawberry NAC genes of different organs.
name	Leaf	Stem	Root	Flower	Fruit
FvNAC01	1	4.27737	0.600656	7.56829	13.5155
FvNAC02	1	1.67203	0.129582	2.92947	1.60882
FvNAC03	1	4.6077	1.16503	2.81495	9.43508
FvNAC04	1	5.63327	9.55364	10.5637	60.6676
FvNAC05	1	0.406052	1.61526	4.50319	3.89027
FvNAC06	1	2.84502	0.332966	6.80724	3.2767
FvNAC07	1	14.7848	3.95961	29.054	15.732
FvNAC08	1	3.1758	0.582668	5.30849	2.10903
FvNAC09	1	1.68262	0.399258	0.101378	0.544912
FvNAC10	1	3.27965	0.685802	3.05135	2.40095
FvNAC11	1	1.71505	0.131353	2.63123	0.920591
FvNAC12	1	3.27154	2.38958	13.1226	3.40017
FvNAC13	1	1.86914	0.0968247	2.8838	1.18016
FvNAC14	1	3.57683	0.499444	4.69576	2.25607
FvNAC15	1	0.483775	1.7492	1.3921	1.53566
FvNAC16	1	0.956265	0.857702	1.80851	0.189097
FvNAC17	1	2.18571	0.426729	3.51669	2.01428
FvNAC18	1	1.90275	0.0646543	3.35188	6.0042
FvNAC19	1	2.60474	1.39177	1.1548	2.37966
FvNAC20	1	1.80597	0.853679	9.89658	5.72152
FvNAC21	1	0.495707	2.36313	2.35317	15.5011
FvNAC22	1	4.48735	15.9009	8.28124	22.9562
FvNAC23	1	0.446485	0.359488	0.42576	1.80825
FvNAC24	1	3.96441	0.355188	0.821688	4.13029
FvNAC25	1	6.13125	4.39018	1.93657	0.691575
FvNAC26	1	3.64109	5.25612	4.10231	0.489499
FvNAC27	1	8.09794	7.69078	3.85875	1.44562
FvNAC28	1	37.7055	67.3733	25.4876	124.519
FvNAC29	1	9.19635	10.6166	47.483	10.7235
FvNAC30	1	7.78578	20.8067	4.07771	603.476
FvNAC31	1	7.28421	76.2428	0.490053	0.281284
FvNAC32	1	0.559512	0.259425	11.8464	0.839245
FvNAC33	1	11.1423	369.046	25.395	2.53333
FvNAC34	1	5.06968	8.47164	2.65715	33.2771
FvNAC35	1	1.45625	1.1821	33.1589	3.73234
FvNAC36	1	20.8554	14.1427	11.6888	1.99662
FvNAC37	1	44.8021	38.8136	27.5019	0.300574
