# Supplementary material for: Genome-wide identification and expression profile analysis of the NAC transcription factor family during abiotic and biotic stress in woodland strawberry
Source: PLoS One. 2018 Jun 13;13(6):e0197892. doi: 10.1371/journal.pone.0197892 (PMC5999216; doi:10.1371/journal.pone.0197892)
Supplement: S5 Table — (XLS) [file pone.0197892.s005.xls]

## Sheet: S5 Table
S5 Table. The expression data of the woodland strawberry NAC genes after cold stress
name	2 hpt	6 hpt	12 hpt	2 dpt	7 dpt	14 dpt
FvNAC01	0.0115791	1.60299	0.49926	0.884514	0.0440156	0.231419
FvNAC02	0.00118388	0.348293	0.222829	0.122736	0.0384071	0.028503
FvNAC03	2.31402	29.6163	150.458	21.6721	35.1058	6.51991
FvNAC04	0.0274958	65.6457	2.95296	3.01668	1.14999	107.284
FvNAC05	0.440084	13.7556	9.65514	43.7933	0.679149	5.61984
FvNAC06	0.00339855	0.453784	0.0709659	0.659245	0.0308452	0.174647
FvNAC07	0.0935817	14.7207	1.77632	6.52868	0.0123013	10.2484
FvNAC08	0.0128998	1.55104	0.502905	2.67384	0.0747082	0.00207293
FvNAC09	0.0154237	0.153085	0.859394	0.400647	0.00830666	0.000349632
FvNAC10	1.42228	37.6334	7.84712	5.38686	0.276308	1.73365
FvNAC11	1.19802	7.46023	0.453744	3.79256	0.0522519	3.47983
FvNAC12	0.0876517	7.39156	5.53077	1.9732	0.82152	0.631636
FvNAC13	0.00758914	1.49915	0.557737	0.197516	0.134417	0.039334
FvNAC14	0.0130302	2.17718	0.530571	2.08476	0.0860792	0.00408348
FvNAC15	0.053166	0.659085	1.27167	0.724569	0.00715237	0.199862
FvNAC16	0.00448005	0.5278	0.0587613	1.56338	0.0369315	0.67884
FvNAC17	0.0152212	1.73181	0.445469	2.07675	0.054109	0.107629
FvNAC18	0.0106423	1.01209	0.546949	0.551626	0.0109091	1.2333
FvNAC19	0.017276	2.0137	0.921847	1.72212	0.0442991	0.054415
FvNAC20	0.0167746	1.54139	1.13297	1.32061	0.0328174	0.45592
FvNAC21	0.0295983	2.28259	0.776489	1.45652	0.127716	0.420143
FvNAC22	0.00141995	0.345277	0.0870496	1.22055	0.105417	3.11363
FvNAC23	0.0834073	0.815489	0.235929	0.0993321	0.0339891	0.106129
FvNAC24	1.2199	56.2026	4.31137	2.00445	0.289464	6.14662
FvNAC25	0.250611	397.824	3.97769	14.5062	0.106399	0.615529
FvNAC26	0.0327602	3.28072	1.05654	5.09735	0.243916	0.0227796
FvNAC27	6.5208	6.96114	6.03236	8.3458	0.0550374	6.6322
FvNAC28	0.0154049	135.398	32.8578	12.5133	0.673529	11.4414
FvNAC29	0.404398	109.33	13.7878	19.9756	2.06474	6.09169
FvNAC30	0.728239	29.983	14.4505	1.06912	0.190471	0.214432
FvNAC31	3.49708	926.138	35.8152	19.1498	3.5971	12.2165
FvNAC32	0.0110561	0.486714	0.337326	0.380335	0.0698924	0.0923081
FvNAC33	0.0749881	6.23005	4.10607	0.909819	0.479479	2.36778
FvNAC34	0.00504961	6.96871	7.77326	2.23919	0.179253	4.94319
FvNAC35	0.0175155	1.05911	1.06892	4.22417	0.226461	3.92734
FvNAC36	0.265594	27.566	1.64703	28.0006	2.2253	4.16482
FvNAC37	0.0180049	8.44009	0.346734	7.02417	0.23065	0.397918
