# Supplementary material for: Genome-wide identification and expression profile analysis of the NAC transcription factor family during abiotic and biotic stress in woodland strawberry
Source: PLoS One. 2018 Jun 13;13(6):e0197892. doi: 10.1371/journal.pone.0197892 (PMC5999216; doi:10.1371/journal.pone.0197892)
Supplement: S6 Table — (XLS) [file pone.0197892.s006.xls]

## Sheet: S6 Table
S6 Table. The expression data of the woodland strawberry NAC genes after heat stress
name	2 hpt	6 hpt	12 hpt	2 dpt	7 dpt	14 dpt
FvNAC01	10.5661	0.179893	0.120793	0.951705	0.634314	0.0538526
FvNAC02	0.119688	0.0054239	0.00121731	0.0184866	0.0123214	0.00417754
FvNAC03	4.30272	1.76694	0.515868	0.109748	0.0731475	0.176613
FvNAC04	0.112496	0.0191362	0.0109845	12.4058	8.26847	0.310058
FvNAC05	7.85167	0.288788	0.417023	0.0744354	0.0496114	0.119786
FvNAC06	0.560357	0.0371912	0.0274398	0.0917593	0.0611578	0.147665
FvNAC07	0.070569	0.0011041	0.132641	0.103339	0.0688757	0.0377619
FvNAC08	0.936031	0.0771797	0.0431715	1.29382	0.862331	2.08209
FvNAC09	0.692174	0.00717077	0.00414176	0.05429	0.0361844	0.0144233
FvNAC10	0.36969	0.0192223	0.0557273	0.190181	0.126756	0.306051
FvNAC11	0.559519	0.0377026	0.0954541	2.098	1.39832	3.37623
FvNAC12	0.554586	0.00564123	0.058755	0.273449	0.182254	0.211153
FvNAC13	0.34116	0.0112496	0.0140911	0.0859006	0.057253	0.013196
FvNAC14	0.745615	0.0818357	0.0733288	0.000975499	0.000650173	0.00156983
FvNAC15	16.0925	1.52421	0.160671	0.0550963	0.0367218	0.0638635
FvNAC16	0.108252	0.0076871	0.00989577	0.0223503	0.0148965	0.0055459
FvNAC17	0.145027	0.00965984	0.0146308	0.138958	0.092616	0.0138248
FvNAC18	0.0620203	0.00475333	0.00365111	0.0122423	0.00815954	0.0054628
FvNAC19	0.166107	0.0137616	0.0220556	0.15339	0.102235	0.0546177
FvNAC20	1.25749	0.0694115	0.0403987	0.0245865	0.016387	0.0395661
FvNAC21	0.807542	0.0415412	0.0567205	0.130316	0.0868562	0.0533304
FvNAC22	0.0379543	0.00329794	0.0818425	0.689278	0.459406	0.757455
FvNAC23	0.0797877	0.000199472	0.000110768	0.000791697	0.000527668	0.039328
FvNAC24	0.165997	0.0230527	0.0682354	0.0151424	0.0100925	0.15812
FvNAC25	0.651661	0.0338632	0.403463	0.0562958	0.0375213	0.0905946
FvNAC26	0.951575	0.106954	0.116623	0.0146429	0.00975955	0.0235643
FvNAC27	1.57304	0.21718	0.328812	2.49205	1.66096	4.01036
FvNAC28	3.17907	0.19731	0.24001	0.82367	0.548978	3.66915
FvNAC29	0.0897716	0.0422425	0.336871	1.71308	1.14177	2.22923
FvNAC30	0.330676	0.0165501	0.0925814	0.135799	0.0905104	0.0809296
FvNAC31	20.4386	0.132643	0.343213	1.28087	0.853704	2.06126
FvNAC32	0.416434	0.015299	0.0236117	0.0726268	0.048406	0.03433
FvNAC33	0.0594351	0.0100923	0.0301263	0.109206	0.0727858	0.170132
FvNAC34	0.528413	0.000518458	0.066522	0.136869	0.0912235	0.108397
FvNAC35	0.82679	0.0435238	0.0398388	0.109545	0.0730123	0.0319503
FvNAC36	0.141566	0.00635477	0.033548	1493.29	995.279	2403.09
FvNAC37	0.106149	0.0215802	0.0470991	0.17661	0.117711	0.0366529
