# Supplementary material for: Genome-wide identification and expression profile analysis of the NAC transcription factor family during abiotic and biotic stress in woodland strawberry
Source: PLoS One. 2018 Jun 13;13(6):e0197892. doi: 10.1371/journal.pone.0197892 (PMC5999216; doi:10.1371/journal.pone.0197892)
Supplement: S7 Table — (XLS) [file pone.0197892.s007.xls]

## Sheet: S7 Table
S7 Table. The expression data of the woodland strawberry NAC genes after drought stress
name	2 hpt	6 hpt	3 dpt	14 dpt	18 dpt	24 dpt
FvNAC01	2.56928	0.22092	0.871966	0.00465457	0.0387329	0.0671076
FvNAC02	0.0338655	0.0141898	0.0620761	0.00373666	0.00299362	0.00929419
FvNAC03	4.16447	0.025053	0.112678	0.0110294	7.44465	3.5158
FvNAC04	0.403595	0.0960092	0.48542	0.00996986	0.0470364	0.016204
FvNAC05	3.03115	0.0299386	0.158605	0.0189393	0.630423	0.546391
FvNAC06	0.0161084	2.66409	0.105126	0.00790549	0.00577145	0.0428888
FvNAC07	0.0405603	0.0326938	0.409195	0.0093155	0.0085312	0.0861654
FvNAC08	0.750765	0.861744	0.543052	0.025993	0.0166711	0.0520938
FvNAC09	0.353642	0.0380961	0.0726587	0.0026972	0.00284541	0.0199395
FvNAC10	0.498396	0.0417636	0.310698	0.0336363	0.734122	0.316134
FvNAC11	1.9787	0.351892	2.271	0.178221	0.0778321	0.0588893
FvNAC12	0.610552	0.0326968	0.388764	0.00853957	0.0783166	0.00804615
FvNAC13	0.157433	0.0251596	0.05631	0.00423851	0.0122886	0.0124852
FvNAC14	1.39352	0.000882103	0.00101503	0.000139811	0.00848955	0.0504913
FvNAC15	0.00111124	0.0115569	0.0108788	0.00101303	0.00704446	0.0216926
FvNAC16	0.0216297	0.0198898	0.0908189	0.00790941	0.0103043	0.018217
FvNAC17	0.0851514	0.0198681	0.0513959	0.00589769	0.0145989	0.0432865
FvNAC18	0.0375255	0.00968996	0.0266235	0.00113642	0.0160758	0.0033861
FvNAC19	0.11514	0.0468906	0.162326	0.0105849	0.0201574	0.0316909
FvNAC20	2.54544	0.01473	0.0357289	0.00101758	0.00906826	0.0258696
FvNAC21	0.185377	0.0456605	0.178689	0.0110394	0.00858946	0.0415744
FvNAC22	0.235285	0.00695357	0.00986771	0.000242164	0.0211083	0.00110118
FvNAC23	0.12328	0.00424062	0.00793719	0.0001606	0.011671	0.0138973
FvNAC24	2.41575	0.171678	0.138917	0.00234269	0.0104923	0.0887966
FvNAC25	0.243367	0.051354	0.0847296	0.0074673	0.33164	0.177382
FvNAC26	1.24699	0.136157	0.0324342	0.00961817	0.0420241	0.148999
FvNAC27	1.87708	0.52538	2.2902	0.117315	0.0280164	0.464766
FvNAC28	0.85611	0.0707123	1.45629	0.195198	0.0265809	0.0852925
FvNAC29	1.56692	0.0370686	1.35458	0.0524518	1.10715	0.193341
FvNAC30	0.382009	0.187659	0.933186	0.0139312	0.0502769	0.520411
FvNAC31	3.00192	0.451664	0.305449	0.0287369	0.797798	1.41929
FvNAC32	0.038531	0.0153443	0.0421174	0.00392031	0.0032892	0.00947152
FvNAC33	0.0269543	0.017942	0.041743	0.00635122	0.019948	0.00783996
FvNAC34	1.32698	0.181029	0.311662	0.0115062	0.0240656	0.0554849
FvNAC35	0.0759218	0.0107259	0.0751299	0.00726564	0.00740766	0.0125465
FvNAC36	97.9755	20.1981	20.4068	2.0876	0.0175238	0.0476683
FvNAC37	0.20613	0.0428502	0.0853607	0.0052864	0.064141	0.0340929
