# Supplementary material for: Genome-wide identification and expression profile analysis of the NAC transcription factor family during abiotic and biotic stress in woodland strawberry
Source: PLoS One. 2018 Jun 13;13(6):e0197892. doi: 10.1371/journal.pone.0197892 (PMC5999216; doi:10.1371/journal.pone.0197892)
Supplement: S8 Table — (XLS) [file pone.0197892.s008.xls]

## Sheet: S8 Table
S8 Table. The expression data of the woodland strawberry NAC genes after salt stress
name	2 hpt	6 hpt	3 dpt	14 dpt	18 dpt	24 dpt
FVNAC01	0.53782	0.31429	0.86232	0.146943	0.0390655	0.0204534
FVNAC02	0.0682328	0.00275805	0.0970145	0.0413347	0.0138179	0.0115957
FVNAC03	0.0522372	0.0471583	0.262835	0.0738557	0.0241634	0.0161989
FVNAC04	12.3345	0.25928	13.5151	3.35728	1.22636	2.08918
FVNAC05	1.40727	0.211287	2.75712	0.584558	0.124427	0.240605
FVNAC06	0.117028	0.164598	0.440244	0.132772	0.0384398	0.0435856
FVNAC07	4.87623	0.020653	0.0213724	0.000562104	0.0301382	0.00760238
FVNAC08	0.499303	0.31195	2.3604	0.202414	0.0611969	0.082169
FVNAC09	0.260186	0.0648587	0.561582	0.13943	0.0426551	0.0979925
FVNAC10	0.0985442	0.0622167	0.28907	0.0415358	0.024204	0.00998769
FVNAC11	0.0339674	0.082555	0.130764	0.0878335	0.0235229	0.0351316
FVNAC12	0.020628	0.00677888	0.0871408	0.010298	0.00509427	0.00405398
FVNAC13	0.000208104	0.000216283	0.00134801	0.000315183	0.0411529	0.0235488
FVNAC14	0.347051	0.277688	1.38228	0.120762	0.0796222	0.134326
FVNAC15	0.0509624	0.0326101	0.134949	0.0243503	0.00672021	0.00450632
FVNAC16	0.0386769	0.0570117	0.187524	0.0363204	0.0166444	0.0293474
FVNAC17	0.0399897	0.0426297	0.1606	0.0408776	0.00876247	0.0164935
FVNAC18	0.00415542	0.00372697	0.0258479	0.00368305	0.000859863	0.00334836
FVNAC19	0.00362088	0.00250915	0.0161257	0.000648138	0.000632655	0.0040454
FVNAC20	0.107988	0.153213	0.743027	0.148323	0.0525739	0.238587
FVNAC21	0.0875623	0.140463	1.74707	0.229315	0.130024	0.213498
FVNAC22	0.0659831	0.0161409	0.368929	0.00164285	0.0102117	0.0224346
FVNAC23	0.00256054	0.00146558	0.00416313	0.00398308	0.00433291	0.00239735
FVNAC24	0.322331	0.704369	0.275213	0.536608	0.323286	0.73156
FVNAC25	0.0015111	0.00125876	0.0615652	0.00849891	0.00562351	0.017797
FVNAC26	0.000101836	0.0171224	0.316005	0.0258728	0.0252387	0.0967953
FVNAC27	0.000211463	0.0162244	0.0786333	0.0694875	0.0473977	0.210251
FVNAC28	0.515029	0.0106085	1.17372	0.413785	0.296818	1.17073
FVNAC29	0.659061	0.385987	4.067	0.988397	1.25522	2.17908
FVNAC30	0.690515	0.477308	2.67111	0.710712	0.333716	0.146702
FVNAC31	0.0191359	0.0810437	0.177884	0.0258761	0.0718106	0.0852043
FVNAC32	0.101285	0.191809	1.12384	0.2556	0.13431	0.213298
FVNAC33	0.00754341	0.0124079	0.0685047	0.0239606	0.0120596	0.00386645
FVNAC34	0.469523	0.0337578	0.255484	0.157839	0.054095	0.02148
FVNAC35	0.114914	0.145961	2.69176	0.572707	0.373331	0.343352
FVNAC36	0.252238	0.0503051	1.19379	0.323932	0.138049	0.0425727
FVNAC37	0.198624	0.199205	1.09803	0.185216	0.0647932	0.0870213
