# Supplementary material for: Genome-wide identification and expression profile analysis of the NAC transcription factor family during abiotic and biotic stress in woodland strawberry
Source: PLoS One. 2018 Jun 13;13(6):e0197892. doi: 10.1371/journal.pone.0197892 (PMC5999216; doi:10.1371/journal.pone.0197892)
Supplement: S9 Table — (XLS) [file pone.0197892.s009.xls]

## Sheet: S9 Table
S9 Table. The expression data of the woodland strawberry NAC genes after H2O2 stress
name	2 hpt	6 hpt	12 hpt	1 dpt	2 dpt	3 dpt
FvNAC01	0.169336	0.246419	0.985131	1.72384	0.693895	0.158059
FvNAC02	0.018571	0.0864553	0.134678	0.182901	0.0611899	0.0347525
FvNAC03	3.08735	71.2907	94.7682	118.246	35.9833	9.3169
FvNAC04	2.6461	13.0154	10.8964	8.77744	81.0569	17.1471
FvNAC05	0.588849	22.0301	25.7314	29.4327	42.8683	8.84267
FvNAC06	0.0687659	0.0701094	2.22012	4.37012	0.0271412	0.0195315
FvNAC07	1.54391	1.08277	1.38107	1.67936	1.1414	11.1646
FvNAC08	0.143965	0.199421	1.44297	2.68653	1.10186	0.0784534
FvNAC09	0.219193	0.166196	0.784556	1.40292	0.0191461	0.181361
FvNAC10	0.37167	20.4505	16.9822	13.5139	1.63284	1.10876
FvNAC11	0.107506	2.33119	2.21684	2.10249	19.4637	0.888234
FvNAC12	0.269575	1.89439	8.79868	15.703	3.72054	1.48175
FvNAC13	1.85558	1.95372	1.88951	1.8253	1.37316	2.83147
FvNAC14	0.0483737	0.141082	0.520448	0.899815	0.0719978	0.0425171
FvNAC15	0.398374	0.968003	1.3607	1.7534	1.21394	0.0329905
FvNAC16	0.228023	0.0612334	3.58426	7.10729	2.82002	0.949605
FvNAC17	0.175537	0.112675	0.2687	0.424726	0.0276399	0.00233342
FvNAC18	0.512085	0.471557	0.683947	0.896337	0.894909	0.892268
FvNAC19	0.812814	1.14147	2.17304	3.2046	0.141602	0.287872
FvNAC20	0.0731495	0.154792	0.491528	0.828264	0.0817828	0.0157712
FvNAC21	0.658586	2.41546	2.28625	2.15704	1.0728	0.345423
FvNAC22	0.179308	2.08938	1.65711	1.22484	44.9233	2.82959
FvNAC23	0.0316131	0.0165101	1.54188	3.06724	0.661608	0.0284349
FvNAC24	1.35816	0.767353	16.0642	31.361	73.8551	7.55244
FvNAC25	0.202618	3.25676	8.82313	14.3895	0.193473	0.132237
FvNAC26	0.237747	0.599054	1.99003	3.38101	0.240565	0.037152
FvNAC27	0.353366	6.83282	9.64047	12.4481	5.45059	0.567814
FvNAC28	0.282377	145.731	76.4691	7.20748	253.017	1.32745
FvNAC29	3.23747	12.3168	12.5338	12.7509	44.8954	2.57744
FvNAC30	1.40142	29.4335	19.376	9.31852	55.4502	20.7399
FvNAC31	0.257872	6.34261	7.35822	8.37383	3.34948	1.11589
FvNAC32	0.249344	0.78734	1.41027	2.03319	0.836644	0.0658146
FvNAC33	0.0929585	4.41832	5.89817	7.37801	5.3481	0.0467185
FvNAC34	8.11438	7.12882	48.0689	89.0089	1.68812	2.49681
FvNAC35	0.653045	3.11602	4.74887	6.38171	0.714561	0.0484175
FvNAC36	1.24788	14.4932	12.3138	10.1345	13.5191	3.28229
FvNAC37	1.16547	5.42756	3.13906	0.850552	1.22334	0.955297
