# Supplementary material for: Genome-wide identification and expression profile analysis of the NAC transcription factor family during abiotic and biotic stress in woodland strawberry
Source: PLoS One. 2018 Jun 13;13(6):e0197892. doi: 10.1371/journal.pone.0197892 (PMC5999216; doi:10.1371/journal.pone.0197892)
Supplement: S10 Table — (XLS) [file pone.0197892.s010.xls]

## Sheet: S10 Table
S10 Table. The expression data of the woodland strawberry NAC genes after ABA stress
name	2 hpt	6 hpt	12 hpt	1 dpt	2 dpt	3 dpt
FvNAC01	1.37128	1.47746	1.08641	256.898	0.537802	0.652991
FvNAC02	0.049755	0.0273815	0.0274608	7.20493	0.157587	0.164015
FvNAC03	3.39813	0.588041	0.417765	160.11	1.73284	2.1279
FvNAC04	0.113367	0.0422594	0.0573381	108.609	0.169987	1.29691
FvNAC05	1.30265	0.935115	22.4308	804.776	9.11502	3.33131
FvNAC06	0.13498	0.0704111	0.252923	10.864	0.393162	0.307493
FvNAC07	2.88852	7.33685	34.124	472.341	0.99561	0.984504
FvNAC08	0.268034	0.237949	0.962734	31.32	0.631242	0.7528
FvNAC09	0.318287	0.457117	2.7233	74.3452	0.186926	0.0890438
FvNAC10	0.102789	0.0579847	0.33082	26.2372	0.28828	0.557162
FvNAC11	0.453231	0.161549	0.558442	15.9014	0.769812	1.54734
FvNAC12	0.551584	0.017985	0.0308503	5.73748	0.327315	0.0461276
FvNAC13	0.123792	0.0412552	0.172207	18.034	0.176222	0.232926
FvNAC14	0.161118	0.165107	1.95115	58.661	0.573212	0.451094
FvNAC15	0.0746002	0.124471	0.0265972	2.81128	0.0280324	0.0461411
FvNAC16	0.0301546	0.0199341	0.148246	2.7866	0.0709593	0.0666444
FvNAC17	0.0584291	0.0404813	0.0730966	11.9073	0.0998185	0.246485
FvNAC18	0.0823975	0.0174187	0.00258872	0.345522	0.00326115	0.0463364
FvNAC19	0.00604842	0.0393955	0.0047533	21.2171	0.0104403	0.0261921
FvNAC20	0.149283	0.0878904	0.608772	0.810666	0.180517	0.305834
FvNAC21	0.129691	0.0357006	0.16125	7.86019	0.110809	0.216873
FvNAC22	0.0086172	0.0166395	0.385772	6.06405	0.011753	0.137947
FvNAC23	0.0110865	0.0259497	0.0484514	0.15228	0.172834	0.286949
FvNAC24	136.595	36.1821	1.86909	1896.1	456.269	1024.61
FvNAC25	0.309013	0.228446	0.0183212	17.7022	0.00628734	0.770403
FvNAC26	1.49962	0.341276	3.54369	48.8319	0.0620771	2.62106
FvNAC27	2.72611	0.543383	0.060398	51.986	0.0398337	2.14352
FvNAC28	2.89892	0.27497	180	333.721	112.674	4.66773
FvNAC29	6.36552	0.464715	137.916	23.1226	13.8117	4.78418
FvNAC30	425.205	176.755	269.896	91999.6	73.5504	227.053
FvNAC31	0.497736	0.30742	7.68188	23.6443	1.3534	0.596268
FvNAC32	0.395068	0.155672	0.00698061	34.7448	0.00145379	0.354557
FvNAC33	0.860379	0.153521	0.0696339	9.50064	0.29334	0.298364
FvNAC34	0.0079442	0.00521745	0.266626	2.88987	0.0260417	0.794115
FvNAC35	0.416267	0.127049	0.85473	29.5407	0.385705	0.303508
FvNAC36	0.104837	0.168047	0.158594	9.17449	0.0186391	1.292
FvNAC37	0.174823	0.224786	0.322647	6.45651	0.140507	0.103407
