# Supplementary material for: Genome-wide identification and expression profile analysis of the NAC transcription factor family during abiotic and biotic stress in woodland strawberry
Source: PLoS One. 2018 Jun 13;13(6):e0197892. doi: 10.1371/journal.pone.0197892 (PMC5999216; doi:10.1371/journal.pone.0197892)
Supplement: S11 Table — (XLS) [file pone.0197892.s011.xls]

## Sheet: S11 Table
S11 Table. The expression data of the woodland strawberry NAC genes after melatonin stress
name	2 hpt	6 hpt	12 hpt	1 dpt	2 dpt	3 dpt
FvNAC01	1.96749	0.0850913	0.156186	0.160142	0.0755106	0.0713636
FvNAC02	0.394816	0.00711793	0.0434458	0.0807352	0.0393809	0.015785
FvNAC03	47.2561	5.72149	15.0973	4.11907	1.6394	0.113807
FvNAC04	7.64593	0.936229	0.320225	0.325872	1.20439	0.293554
FvNAC05	3.0288	0.440084	4.15415	1.96316	0.328841	0.294617
FvNAC06	0.174982	0.000608358	0.0802152	0.0609704	0.0277691	2.62786
FvNAC07	0.0944551	0.000693227	0.0191897	0.0462529	0.0521513	0.0132063
FvNAC08	0.298553	0.00683252	0.20207	0.121621	0.0797866	0.081252
FvNAC09	0.168822	0.0180769	0.0214726	0.017553	0.006324	0.00372403
FvNAC10	4.73443	0.753806	4.06434	0.992592	0.103788	4.07661
FvNAC11	5.07601	1.19802	0.872192	0.595165	0.0838654	0.188123
FvNAC12	0.718836	0.143617	0.24685	0.190746	0.0930416	0.0625379
FvNAC13	0.57515	0.00845623	0.0675547	0.0457413	0.0534897	0.0283073
FvNAC14	0.262081	0.0107322	0.320449	0.112234	0.106582	0.00050277
FvNAC15	0.489766	0.0390082	0.161585	0.136445	0.043187	0.0208274
FvNAC16	0.0757462	0.00146941	0.00462953	0.00966729	0.00475154	0.00211835
FvNAC17	0.247217	0.00707462	0.0453527	0.0404418	0.0231887	0.0130049
FvNAC18	0.201358	0.029612	0.0208903	0.0382797	0.0064947	0.00919625
FvNAC19	1.73886	0.0568786	0.296396	0.391906	0.232792	0.112695
FvNAC20	0.0883885	0.0184603	0.225992	0.0902222	0.0319356	0.0212717
FvNAC21	0.183386	0.00609031	0.0406155	0.0430295	0.0175564	0.0113741
FvNAC22	2.54867	0.0284519	0.18528	0.0203888	0.0931884	0.060664
FvNAC23	0.188811	0.011372	0.0463239	0.011376	0.022147	0.0147413
FvNAC24	12.0643	1.92454	8.95909	12.5153	1.02911	1.82022
FvNAC25	0.658191	0.165493	2.516	0.896067	0.0835872	0.243019
FvNAC26	0.991042	0.0327602	0.355818	0.242095	0.136407	0.0895141
FvNAC27	2.89983	2.95139	75.2688	4.46862	0.261612	0.399329
FvNAC28	8.06785	1.81258	0.47696	0.526989	0.749256	0.20384
FvNAC29	11.0689	0.480466	0.687808	1.71717	0.668293	0.736433
FvNAC30	13.7292	0.478026	0.442683	1.91027	0.41792	0.508224
FvNAC31	5.54714	3.8069	60.3071	7.55491	0.0439443	0.398885
FvNAC32	0.170968	0.0232973	0.0273808	0.0128491	0.0157288	0.0057116
FvNAC33	0.307495	0.0857794	0.0117703	0.0371499	0.0999063	0.0345214
FvNAC34	2.60163	0.306342	0.346006	0.465236	0.139636	0.0623247
FvNAC35	0.454642	0.0364195	0.0794795	0.0269512	0.0385935	0.0152255
FvNAC36	0.497564	0.098974	0.058165	2.13148	0.0324436	0.226975
FvNAC37	0.671362	0.216735	0.152721	0.0220645	0.0277847	0.0178181
