# Supplementary material for: Genome-wide identification and expression profile analysis of the NAC transcription factor family during abiotic and biotic stress in woodland strawberry
Source: PLoS One. 2018 Jun 13;13(6):e0197892. doi: 10.1371/journal.pone.0197892 (PMC5999216; doi:10.1371/journal.pone.0197892)
Supplement: S12 Table — (XLS) [file pone.0197892.s012.xls]

## Sheet: S12 Table
S12 Table. The expression data of the woodland strawberry NAC genes after rapamycin stress
name	2 hpt	6 hpt	12 hpt	1 dpt	2 dpt	3 dpt
FvNAC01	1.43451	2.10582	0.258551	9.47356	38.5917	0.139867
FvNAC02	0.350115	0.237119	0.07241	0.769745	1.84101	0.0133206
FvNAC03	40.1901	38.386	19.6052	3.56806	602.873	0.113198
FvNAC04	63.2906	22.2912	10.0875	62.52	163.392	2.39994
FvNAC05	2.3796	6.77139	1.47726	15.6613	95.1475	0.184426
FvNAC06	0.762688	0.597854	0.15113	1.61102	7.08751	0.0242142
FvNAC07	25.0208	0.0859015	0.130421	3.70056	4.01541	0.00873321
FvNAC08	4.06884	2.86817	0.499446	5.07052	13.463	0.0755777
FvNAC09	0.763929	0.40185	0.0384781	2.08654	6.48312	0.00560124
FvNAC10	0.753672	2.69915	0.423331	0.451108	8.82933	0.0169642
FvNAC11	0.635683	1.38445	0.179856	4.80987	9.82994	0.0782259
FvNAC12	0.173685	1.00755	0.0218197	0.909936	3.75242	0.00789231
FvNAC13	0.715333	0.467395	0.156776	1.7973	5.80905	0.0270516
FvNAC14	1.18185	1.17282	0.234228	3.06961	12.6176	0.0487759
FvNAC15	0.00935366	0.0333545	0.00288433	0.196458	0.0811812	0.00121335
FvNAC16	0.569605	0.275115	0.092319	1.84144	5.48425	0.0308347
FvNAC17	0.847801	0.593383	0.0846993	1.18824	5.0677	0.0223425
FvNAC18	0.00516738	0.0505527	0.00306436	0.0487817	0.149087	8.26375e-05
FvNAC19	0.0282682	0.324073	0.0244535	0.164284	0.309003	0.00235079
FvNAC20	0.262951	0.289625	0.196406	1.9368	10.7816	0.0154502
FvNAC21	0.35679	0.478044	0.0543302	1.18931	2.47488	0.0136963
FvNAC22	0.0309349	0.41928	0.00821315	0.0791432	0.420287	0.00437593
FvNAC23	0.00228053	0.118384	0.00558564	0.0279847	0.266791	0.00166264
FvNAC24	1.65394	4.42463	2.81137	4.20896	43.0725	0.840377
FvNAC25	0.947872	0.333844	0.151075	0.936331	2.44704	0.0359427
FvNAC26	0.675731	0.181534	0.294994	1.3435	4.84376	0.028237
FvNAC27	14088.4	0.649934	1.29354	9.21269	577.684	0.40016
FvNAC28	7.60327	2.67875	3.7155	26.9278	21.5068	1.3021
FvNAC29	3.70236	18.2059	0.923425	17.7174	11.2209	0.511016
FvNAC30	532.055	8.57295	2.37363	0.0416215	0.205912	0.00639971
FvNAC31	0.452223	1.09025	0.360933	1.05951	3.08946	0.184508
FvNAC32	0.180677	0.452356	0.017838	0.506133	0.549195	0.0091793
FvNAC33	0.265447	1.47516	0.00748185	2.61788	5.2833	0.121005
FvNAC34	0.351126	0.334892	0.0737752	0.090715	0.42892	0.0487917
FvNAC35	0.567864	1.33842	0.0635166	1.62285	2.97118	0.0459827
FvNAC36	0.217983	1.17372	1.50669	0.178267	1.35836	0.00523229
FvNAC37	0.569723	0.0922631	0.0843331	0.374254	2.28401	0.100897
