# Supplementary material for: Genome-wide identification and expression profile analysis of the NAC transcription factor family during abiotic and biotic stress in woodland strawberry
Source: PLoS One. 2018 Jun 13;13(6):e0197892. doi: 10.1371/journal.pone.0197892 (PMC5999216; doi:10.1371/journal.pone.0197892)
Supplement: S13 Table — (XLS) [file pone.0197892.s013.xls]

## Sheet: S13 Table
S13 Table. The expression data of the woodland strawberry NAC genes after C.gloeosporioides infection
NAME	12 hpi	22 hpi	40 hpi	60 hpi	96 hpi	120 hpi
FvNAC01	0.221051	0.313262	0.293189	0.145233	1.4841	0.330396
FvNAC02	1.87256	0.024811	0.0361965	0.0187522	0.0511729	0.00714803
FvNAC03	1.07937	0.219798	0.230692	0.471389	6.68114	0.594049
FvNAC04	6.1895	65.097	145.762	56.1185	1106.61	45.8348
FvNAC05	2.01975	3.36934	4.22977	0.866735	16.6453	20.8174
FvNAC06	3.1642	0.469015	0.254736	0.257604	0.128057	0.279598
FvNAC07	2.55951	0.720971	0.400804	0.847141	1.1982	3.76793
FvNAC08	1.87746	0.992027	0.807313	0.151091	0.708949	0.0660971
FvNAC09	0.885061	0.0663567	0.0289524	0.0219104	0.25191	0.0749495
FvNAC10	2.24288	0.36516	3.23518	0.777244	2.15138	0.708443
FvNAC11	0.962327	0.424459	0.200743	0.220682	1.09022	0.672266
FvNAC12	1.85362	1.03214	1.69125	0.640627	9.9183	1.0236
FvNAC13	2.89572	0.0476679	0.299715	0.182645	3.21301	1.07121
FvNAC14	14.3664	0.311692	0.0576347	0.0144425	0.110529	0.00201191
FvNAC15	1.67264	0.44076	0.527703	0.147716	1.97113	0.215028
FvNAC16	1.73793	1.76259	0.290945	0.422754	1.65354	0.0732713
FvNAC17	1.08392	0.196487	0.0338641	0.0264418	0.366294	0.0432426
FvNAC18	0.551993	0.0224986	0.313358	0.147255	0.527458	0.0903195
FvNAC19	4.54442	7.21679	0.973689	0.175922	6.88885	0.0785759
FvNAC20	0.196526	0.00197992	0.0611681	0.0622119	0.0477233	0.694699
FvNAC21	3.15477	1.19838	0.202591	0.170898	2.02084	0.149245
FvNAC22	1.63147	10.9499	2.06815	0.339629	10.0506	0.638261
FvNAC23	0.33013	0.0097154	0.0845812	0.010101	0.499974	1.31401
FvNAC24	1.55236	1.29531	9.32014	0.427878	351.078	2.72015
FvNAC25	1.38654	0.949225	0.181596	0.231091	3.31985	0.242243
FvNAC26	2.86914	0.072766	0.0030192	0.00645612	0.0528033	0.000724079
FvNAC27	1.34215	2.10944	0.296738	0.0751851	2.44424	0.158786
FvNAC28	9.44705	437.743	247.348	97.3717	776.128	17.1942
FvNAC29	6.52631	28.5936	12.6813	32.1244	428.267	50.9253
FvNAC30	3.09955	9.98621	12.6517	11.5733	75.4421	16.4437
FvNAC31	0.686833	0.384984	1.21755	0.295273	18.8618	0.246132
FvNAC32	6.11986	0.86947	0.310564	0.181416	1.56908	0.0770007
FvNAC33	0.199919	0.177954	0.867804	0.36456	2.50402	0.790022
FvNAC34	0.16217	2.11736	1.67185	4.44004	24.2056	13.2291
FvNAC35	0.170766	0.211487	0.817443	0.286021	5.72252	0.509738
FvNAC36	0.344321	0.243759	52.9059	0.449265	29.6408	2.48502
FvNAC37	1.46753	0.460101	1.30473	2.13093	7.08987	3.81223
