# Supplementary material for: Genome-wide identification and expression profile analysis of the NAC transcription factor family during abiotic and biotic stress in woodland strawberry
Source: PLoS One. 2018 Jun 13;13(6):e0197892. doi: 10.1371/journal.pone.0197892 (PMC5999216; doi:10.1371/journal.pone.0197892)
Supplement: S14 Table — (XLS) [file pone.0197892.s014.xls]

## Sheet: S14 Table
S14 Table. The expression data of the woodland strawberry NAC genes after R.solanacearum infection
name	2 hpi	6 hpi	12 hpi	24 hpi	48 hpi	72 hpi
FvNAC01	1.73188	3.59448	1.26651	33.2494	1.2384	0.14224
FvNAC02	0.0616765	0.0606507	0.0781509	0.740176	0.0522949	0.0222479
FvNAC03	1.95536	26.1552	0.34089	12.4361	0.207175	1.53715
FvNAC04	2.16004	0.808756	0.520994	830.624	0.20121	6.08042
FvNAC05	0.24885	2.55854	0.717224	0.977638	1.93409	0.178286
FvNAC06	0.17339	0.149955	0.077734	2.37843	0.270604	1.76545
FvNAC07	0.67304	0.36039	0.0797704	0.138208	1.36683	6.72377
FvNAC08	0.387601	0.637085	0.75703	4.93837	0.250067	0.0550304
FvNAC09	0.349792	1.18164	0.114667	2.16608	0.414965	0.022738
FvNAC10	0.135297	0.969867	0.0619292	2.60961	0.223984	27.6904
FvNAC11	0.293593	1.27371	0.231598	0.669468	0.565828	6.22769
FvNAC12	0.434176	1.06723	0.42155	0.489356	0.190781	2.23215
FvNAC13	0.0762683	0.211361	0.0726294	0.294124	0.0503907	0.0736832
FvNAC14	0.182436	0.319636	0.386272	0.471561	0.330895	0.0188595
FvNAC15	0.289493	0.844107	0.264501	2.32047	0.124975	0.333252
FvNAC16	0.0569654	0.0841657	0.091529	3.66245	0.094512	0.023602
FvNAC17	0.171104	0.249822	0.145821	1.12134	0.130045	0.0199415
FvNAC18	0.0968296	0.0716745	0.276687	41.8834	0.145378	0.445013
FvNAC19	0.521233	2.2983	0.395632	4.1131	1.33583	0.374281
FvNAC20	0.257058	1.01779	0.397474	1.3551	0.580649	0.0575856
FvNAC21	0.145207	0.864436	0.037193	0.362967	0.27671	0.185233
FvNAC22	0.139959	0.782531	0.0277225	8.21746	0.173292	0.918195
FvNAC23	2.25025	0.382796	0.0567104	6.36711	0.00780148	0.0348362
FvNAC24	1.31724	1.08791	0.324194	5.7645	4.73798	103.505
FvNAC25	0.0402738	0.22571	0.0225201	4.69938	0.134683	0.336443
FvNAC26	0.111427	0.209555	0.192228	0.629317	0.114701	0.0263066
FvNAC27	0.336124	0.952954	0.378293	0.385902	0.370491	1.05687
FvNAC28	0.370066	1.39116	0.986467	517.701	2.0412	22.9279
FvNAC29	4.91404	3.72215	0.406878	316.488	0.319294	19.7494
FvNAC30	0.962421	9.5013	1.30647	3.24636	0.444005	11.5308
FvNAC31	0.0355067	1.96059	0.368282	0.25212	0.274491	0.983511
FvNAC32	0.116779	0.49005	0.0393135	0.196284	0.157314	0.0244074
FvNAC33	0.743165	0.0789244	0.547685	3.93893	0.075542	1.05203
FvNAC34	3.94693	1.03167	0.435307	10.5783	0.229701	8.06019
FvNAC35	0.268056	0.870885	0.0418736	0.683904	0.546878	1.82355
FvNAC36	0.22883	0.716439	0.165871	147.689	0.0668128	1.24302
FvNAC37	0.681089	1.7711	0.295761	192.199	0.522466	0.318083
